# Supplementary material for: Macrophage DCLK1 promotes atherosclerosis via binding to IKKβ and inducing inflammatory responses
Source: EMBO Mol Med. 2023 Mar 10;15(5):e17198. doi: 10.15252/emmm.202217198 (PMC10165355; doi:10.15252/emmm.202217198)
Supplement: Supplementary file 2 — Source Data for Appendix [file EMMM-15-e17198-s004.zip]

Archive with 43 entries (21 files):
- Source Data for Appendix figures/
- Source Data for Appendix figures/Figure S1/
- Source Data for Appendix figures/Figure S1/1C/
- Source Data for Appendix figures/Figure S1/1C/blot quantification.xlsx
- Source Data for Appendix figures/Figure S1/1C/western blot.pdf
- Source Data for Appendix figures/Figure S2/
- Source Data for Appendix figures/Figure S2/2A/
- Source Data for Appendix figures/Figure S2/2A/Weight.xlsx
- Source Data for Appendix figures/Figure S2/2B/
- Source Data for Appendix figures/Figure S2/2B/TG.xlsx
- Source Data for Appendix figures/Figure S2/2C/
- Source Data for Appendix figures/Figure S2/2C/T-CHO.xlsx
- Source Data for Appendix figures/Figure S2/2D/
- Source Data for Appendix figures/Figure S2/2D/LDL-C.xlsx
- Source Data for Appendix figures/Figure S3/
- Source Data for Appendix figures/Figure S3/HFD-DCLK1ff.pdf
- Source Data for Appendix figures/Figure S3/HFD-DCLK1MCKO.pdf
- Source Data for Appendix figures/Figure S3/LFD-DCLK1ff.pdf
- Source Data for Appendix figures/Figure S3/LFD-DCLK1MCKO.pdf
- Source Data for Appendix figures/Figure S4/
- Source Data for Appendix figures/Figure S4/RT-qPCR values.xlsx
- Source Data for Appendix figures/Figure S5/
- Source Data for Appendix figures/Figure S5/5A/
- Source Data for Appendix figures/Figure S5/5A/Weight.xlsx
- Source Data for Appendix figures/Figure S5/5B/
- Source Data for Appendix figures/Figure S5/5B/TG.xlsx
- Source Data for Appendix figures/Figure S5/5C/
- Source Data for Appendix figures/Figure S5/5C/T-CHO.xlsx
- Source Data for Appendix figures/Figure S5/5D/
- Source Data for Appendix figures/Figure S5/5D/LDL-C.xlsx
- Source Data for Appendix figures/Figure S6/
- Source Data for Appendix figures/Figure S6/6A/
- Source Data for Appendix figures/Figure S6/6A/quantification.xlsx
- Source Data for Appendix figures/Figure S6/6B/
- Source Data for Appendix figures/Figure S6/6B/quantification.xlsx
- Source Data for Appendix figures/Figure S6/6C/
- Source Data for Appendix figures/Figure S6/6C/quantification.xlsx
- Source Data for Appendix figures/Figure S6/6D/
- Source Data for Appendix figures/Figure S6/6D/quantification.xlsx
- Source Data for Appendix figures/Figure S6/6E/
- Source Data for Appendix figures/Figure S6/6E/quantification.xlsx
- Source Data for Appendix figures/Figure S6/6F/
- Source Data for Appendix figures/Figure S6/6F/quantification.xlsx
