# Supplementary material for: Macrophage DCLK1 promotes atherosclerosis via binding to IKKβ and inducing inflammatory responses
Source: EMBO Mol Med. 2023 Mar 10;15(5):e17198. doi: 10.15252/emmm.202217198 (PMC10165355; doi:10.15252/emmm.202217198)
Supplement: Supplementary file 2 — Source Data for Appendix [file EMMM-15-e17198-s004.zip › Source Data for Appendix figures/Figure S1/1C/blot quantification.xlsx]

## Sheet: Sheet1
DCLK1ff	DCLK1MCKO
1.08677	0.185719
0.890387	0.150174
1.01586	0.169135
1.0554	0.175582
0.951591	0.14425
1.4069	0.127877
0.545447	0.270608
1.32652	0.106327
0.664758	0.285614
1.05638	0.114697
