# Supplementary material for: Macrophage DCLK1 promotes atherosclerosis via binding to IKKβ and inducing inflammatory responses
Source: EMBO Mol Med. 2023 Mar 10;15(5):e17198. doi: 10.15252/emmm.202217198 (PMC10165355; doi:10.15252/emmm.202217198)
Supplement: Supplementary file 2 — Source Data for Appendix [file EMMM-15-e17198-s004.zip › Source Data for Appendix figures/Figure S2/2A/Weight.xlsx]

## Sheet: Sheet1
week	ApoE-/-DCLK1f/f+LFD										ApoE-/-DCLK1MCKO+LFD										ApoE-/-DCLK1f/f+HFD										ApoE-/-DCLK1MCKO+HFD
0	24.754	24.943	24.043	24.922	24.878	23.026	22.064	23.443	23.862	24.532	26.453	25.6	24.214	25.261	25.348	22.961	23.554	23.949	24.284	23.711	22.906	26.241	24.06	24.962	22.76	26.5	25.864	26.987	25.288	25.836	23.068	26.207	24.219	24.887	21.899	26.129	25.569	25.009	26.479	24.807
1	25.863	23.228	25.8	24.152	26.574	23.779	24.964	24.417	24.608	24.63	24.499	23.558	26.1	24.712	25.876	22.188	25.045	23.401	24.214	24.068	25.023	25.966	28.061	24.839	25.205	25.791	23.504	27.681	25.734	25.223	23.946	27.167	29.259	25.249	26.972	23.792	23.051	26.699	24.775	23.245
2	27.725	26.242	26.143	25.647	24.58	26.644	24.999	23.041	26.219	25.745	27.268	26.267	27.074	24.278	24.565	26.176	24.243	23.732	24.71	24.751	26.97	25.176	26.681	28.245	26.461	23.7	29.025	30.03	28.313	27.586	28.431	23.326	26.259	27.965	25.987	23.093	28.405	29.443	26.83	27.613
3	23.983	25.931	26.544	27.28	27.877	24.257	26.21	24.945	25.482	25.61	23.984	25.483	25.844	27.167	27.38	24.732	26.159	23.642	25.775	25.223	30.009	27.739	27.139	27.751	29.045	23.83	26.684	30.923	29.014	27.883	29.748	26.386	25.957	26.673	29.346	25.324	28.117	30.54	28.421	28.622
4	26.653	27.136	26.798	27.397	26.162	27.894	28.397	24.66	26.908	26.801	25.027	27.114	26.589	25.792	25.932	27.838	27.732	24.602	26.215	26.697	25.514	29.348	27.525	30.87	29.626	28.576	29.487	29.33	29.437	28.521	25.786	28.197	25.571	29.739	28.825	28.965	27.739	27.406	27.998	29.398
5	24.83	27.638	28.939	28.864	27.69	25.524	26.535	26.607	26.888	27.739	24.884	27.719	28.498	29.251	28.436	25.696	27.196	27.04	27.043	26.211	28.727	29.003	26.821	29.387	28.907	32.021	32.901	29.244	29.873	29.072	29.398	27.988	26.06	28.118	27.705	30.102	33.571	28.229	31.368	27.276
6	26.857	28.413	29.376	28.691	28.54	26.344	24.396	25.204	28.257	26.655	26.91	27.588	29.064	29.291	27.82	27.354	25.767	25.701	27.687	27.163	29.569	30.628	27.01	29.608	28.439	31.689	30.879	29.257	29.165	30.39	28.37	29.7	28.558	28.712	26.868	32.596	31.388	29.247	28	28.721
7	28.169	28.957	27.08	30.716	26.22	26.96	25.54	27.963	27.229	26.936	27.252	28.844	27.537	29.801	26.758	27.048	25.136	29.665	27.422	26.922	27.229	29.796	31.107	30.574	32.519	31.887	30.912	27.848	29.847	30.62	29.168	28.298	29.529	31.622	34.063	32.299	29.899	27.564	29.358	30.42
8	29.455	27.701	28.049	28.781	30.315	26.634	26.964	31.032	28.389	27.712	29.298	27.36	27.472	27.758	28.985	25.349	28.113	31.172	27.688	29.455	30.141	26.358	29.975	34.131	30.312	32.308	33.411	30.98	31.132	31.679	30.653	27.266	29.06	34.476	30.634	33.776	31.603	29.812	30.839	30.57
9	29.934	27.484	25.501	30.579	29.115	30.712	29.495	28.015	28.518	28.542	31.72	26.27	24.541	31.236	29.963	29.981	28.065	28.893	28.799	28.077	28.09	29.45	31.35	31.239	34.205	33.617	31.845	32.237	31.61	32.46	28.925	28.353	30.812	31.423	35.799	32.292	31.271	30.973	32.401	30.652
10	26.054	30.662	31.925	28.895	29.568	30.618	29.357	28.179	28.312	29.452	26.619	30.552	31.777	28.286	29.697	30.436	29.279	27.022	29.297	29.867	31.338	31.175	31.663	34.607	28.636	33.615	30.472	32.117	31.771	32.326	31.71	31.208	30.165	33.259	27.514	31.995	29.093	32.387	30.754	32.225
11	31.991	31.709	30.536	26.754	29.858	29.364	29.357	29.322	29.375	30.349	30.944	30.658	30.575	27.834	30.428	29.494	27.991	29.466	29.027	29.782	29.26	31.866	33.548	32.367	32.512	29.064	32.392	34.979	31.988	32.488	27.961	32.826	34.971	32.661	34.033	30.047	31.641	34.302	33.394	32.919
12	31.325	30.331	31.557	30.953	33.453	27.481	31.259	29.166	30.325	31.097	31.69	29.115	32.132	30.702	32.479	28.551	31.69	29.331	30.066	30.505	33.543	29.554	31.004	36.138	33.464	35.916	29.726	30.986	33.127	32.502	32.332	31.4	30.994	37.718	34.242	34.886	31.659	31.812	31.635	33.487
13	30.765	28.997	30.073	30.371	32.439	27.197	32.521	30.151	31.254	30.543	31.761	30.346	30.224	30.01	31.041	28.297	31.874	29.914	30.28	30.295	33.15	28.136	32.963	34.503	32.091	28.914	35.161	31.37	33.281	31.938	32.161	27.97	31.523	34.713	32.5	30.897	35.351	30.579	35.036	31.351
14	28.63	30.548	33.31	28.695	30.1	30.972	31.563	28.403	29.799	29.305	29.981	31.227	33.41	28.43	29.547	31.932	30.604	29.914	30.026	29.842	32.15	32.444	30.548	36.026	33.723	32.595	35.588	27.884	31.751	31.664	31.76	32.129	29.583	35.862	35.473	34.308	37.579	29.037	31.459	32.336
15	30.593	29.31	29.702	31.499	27.229	33.253	32.047	28.073	30.257	29.734	29.596	29.828	31.005	30.711	28.125	33.097	33.232	28.599	30.482	30.055	29.381	34.093	32.145	34.138	34.912	32.705	32.443	31.246	31.309	31.946	29.586	32.441	33.939	35.505	35.492	33.387	33.079	32.224	31.738	33.584
16	29.503	28.185	33.322	32.44	30.302	29.159	30.017	29.843	29.75	29.657	28.839	28.778	33.516	31.073	29.087	28.529	29.541	29.614	29.639	30.004	33.45	33.829	30.527	29.448	35.292	31.225	33.503	30.259	31.714	32.489	34.962	35.959	31.967	28.974	36.517	30.71	35.022	31.986	30.274	31.177
