# Supplementary material for: Macrophage DCLK1 promotes atherosclerosis via binding to IKKβ and inducing inflammatory responses
Source: EMBO Mol Med. 2023 Mar 10;15(5):e17198. doi: 10.15252/emmm.202217198 (PMC10165355; doi:10.15252/emmm.202217198)
Supplement: Supplementary file 2 — Source Data for Appendix [file EMMM-15-e17198-s004.zip › Source Data for Appendix figures/Figure S2/2C/T-CHO.xlsx]

## Sheet: Sheet1
LFD		HFD
ApoE-/-DCLK1f/f	ApoE-/-DCLK1MCKO	ApoE-/-DCLK1f/f	ApoE-/-DCLK1MCKO
13.5886	12.1868	25.5567	20.4265
11.369	10.5438	22.7381	23.0885
11.4685	11.3641	20.1928	23.8914
10.857	10.3251	26.889	25.0969
13.7701	9.95225	24.5898	26.4341
13.8339	8.47822	16.1623	20.8066
9.84613	9.7417	15.9945	18.5988
12.4366	10.2103	22.5385	15.3619
6.03357	14.8535	28.5438	21.2011
10.8006	10.3631	23.3648	25.667
