# Supplementary material for: Macrophage DCLK1 promotes atherosclerosis via binding to IKKβ and inducing inflammatory responses
Source: EMBO Mol Med. 2023 Mar 10;15(5):e17198. doi: 10.15252/emmm.202217198 (PMC10165355; doi:10.15252/emmm.202217198)
Supplement: Supplementary file 2 — Source Data for Appendix [file EMMM-15-e17198-s004.zip › Source Data for Appendix figures/Figure S2/2D/LDL-C.xlsx]

## Sheet: Sheet1
LFD		HFD
ApoE-/-DCLK1f/f	ApoE-/-DCLK1MCKO	ApoE-/-DCLK1f/f	ApoE-/-DCLK1MCKO
4.98406	4.83581	13.4758	14.2889
4.23057	4.85109	15.5269	15.2884
4.35284	5.08799	16.7052	16.8749
4.80218	4.30393	15.8356	15.5085
5.94236	4.85721	15.7683	13.491
3.39825	3.83214	11.0685	17.8854
4.44762	5.11865	18.5002	16.3597
5.07832	5.13289	15.5476	12.7333
4.37702	4.07553	11.2537	11.1918
3.81245	3.68795	17.2903	12.3101
