# Supplementary material for: Macrophage DCLK1 promotes atherosclerosis via binding to IKKβ and inducing inflammatory responses
Source: EMBO Mol Med. 2023 Mar 10;15(5):e17198. doi: 10.15252/emmm.202217198 (PMC10165355; doi:10.15252/emmm.202217198)
Supplement: Supplementary file 2 — Source Data for Appendix [file EMMM-15-e17198-s004.zip › Source Data for Appendix figures/Figure S5/5A/Weight.xlsx]

## Sheet: Sheet1
	LFD										HFD										HFD+DCLK1-IN-1
0	23.854	23.939	24.224	26.274	26.894	24.753	23.852	23.017	24.141	22.729	23.74	26.676	25.345	25.293	22.136	26.124	26.44	27.332	24.914	24.662	23.122	27.459	24.618	25.808	22.256	25.819	26.597	28.187	24.747	24.723
1	24.538	23.023	25.426	23.842	26.527	21.708	24	22.849	25.23	26.363	25.316	26.671	27.282	25.11	25.564	24.49	23.282	26.939	25.74	24.919	25.551	27.395	28.217	24.504	25.063	23.597	23.967	26.323	25.185	25.101
2	27.85	25.499	25.229	24.403	24.249	26.589	25.311	25.696	26.698	23.689	27.371	26.742	27.504	28.331	26.574	24.693	29.611	30.017	26.615	27.815	26.719	27.223	26.576	27.695	26.417	25.13	29.645	30.739	26.234	27.749
3	24.094	24.701	28.669	25.557	25.892	24.22	28.568	23.109	24.646	24.111	31.303	26.958	27.322	28.399	28.806	24.082	28.25	30.737	27.475	29.261	31.582	26.076	27.075	28.087	28.469	23.367	28.642	30.066	27.314	28.601
4	24.664	26.273	25.287	26.363	26.862	27.762	27.258	24.459	25.462	25.521	25.946	28.52	27.273	31.803	30.202	28.711	28.99	28.489	29.325	29.332	26.307	27.669	26.964	31.877	29.961	27.773	28.799	28.209	29.03	30.178
5	25.805	27.212	28.774	27.697	27.673	24.653	27.222	25.949	26.426	27.692	28.693	28.817	25.762	28.28	28.586	31.823	33.424	30.166	30.112	28.516	28.43	28.642	24.767	29.086	28.41	31.114	32.646	29.913	30.373	28.674
6	29.097	27.73	30.145	27.062	28.879	27.749	25.22	24.954	26.597	26.608	31.367	30.243	26.123	30.14	28.309	31.79	31.515	30.644	28.997	30.016	32.016	29.253	25.238	30.223	29.127	31.968	32.037	30.726	28.372	30.505
7	28.031	30.393	25.793	30.952	28.079	28.692	24.62	27.474	27.949	27.669	27.088	30.809	29.835	29.866	31.926	31.99	29.337	28.685	30.078	30.707	27.327	30.159	28.838	29.591	32.879	31.46	28.863	27.968	29.103	29.962
8	27.787	29.656	26.222	26.915	31.064	25.742	27.42	29.834	30.112	29.604	29.201	26.472	31.773	34.507	30.894	30.534	33.146	30.132	31.603	31.058	29.969	26.801	32.768	35.233	30.925	30.071	33.489	29.184	32.39	31.848
9	31.463	28.85	26.018	30.441	29.26	29.339	28.917	27.585	28.064	27.506	27.784	29.032	32.428	30.901	33.621	34.649	30.827	32.861	30.354	32.776	27.454	29.519	33.086	31.184	32.669	35.081	31.356	33.653	29.5	33.553
10	28.683	31.423	31.852	30.873	28.013	30.135	29.627	27.606	30.233	30.612	32.606	31.385	31.091	33.129	29.274	33.671	29.913	32.296	31.429	32.503	32.709	30.59	31.024	33.621	30.042	33.976	29.128	32.86	30.907	31.925
11	29.778	31.946	28.798	27.49	29.617	31.827	29.119	29.148	28.954	30.347	29.093	32.832	34.301	31.494	32.609	29.387	33.017	35.055	32.47	30.702	29.187	33.702	35.118	31.872	32.027	30.189	33.021	34.569	33.401	29.978
12	31.739	27.543	32.793	31.392	33.377	29.404	29.809	29.545	30.288	29.568	31.909	30.183	31.455	35.629	33.028	36.337	28.164	31.037	32.119	33.573	31.853	29.19	30.6	35.701	32.593	36.555	27.843	30.395	31.737	34.481
13	32.437	27.655	28.889	28.912	33.407	28.849	33.711	30.133	32.179	31.689	33.877	27.83	31.759	34.772	33.668	28.975	36.873	31.529	32.443	32.808	33.472	28.547	32.208	35.662	33.101	28.733	36.921	31.823	32.631	32.517
14	30.379	31.597	31.764	28.361	30.999	32.154	31.923	28.911	30.716	28.32	31.375	31.266	29.897	37.575	33.361	31.721	35.455	28.954	32.166	32.847	31.487	31.004	28.993	38.036	33.167	31.307	34.775	29.054	32.327	33.828
15	28.415	29.323	29.151	30.52	28.223	33.957	30.992	28.67	28.863	31.073	29.992	33.56	31.44	34.126	33.256	32.671	30.749	30.672	31.28	32.663	30.687	32.818	31.049	33.775	32.379	33.095	31.251	30.288	31.641	32.001
16	28.219	26.986	31.559	33.102	31.087	30.669	31.458	29.335	31.258	30.981	33.035	32.148	30.811	30.295	37.045	31.64	33.621	29.091	31.634	32.53	33.582	32.226	30.807	30.835	37.636	30.775	34.15	30.021	31.659	33.398
