# Supplementary material for: Macrophage DCLK1 promotes atherosclerosis via binding to IKKβ and inducing inflammatory responses
Source: EMBO Mol Med. 2023 Mar 10;15(5):e17198. doi: 10.15252/emmm.202217198 (PMC10165355; doi:10.15252/emmm.202217198)
Supplement: Supplementary file 2 — Source Data for Appendix [file EMMM-15-e17198-s004.zip › Source Data for Appendix figures/Figure S5/5B/TG.xlsx]

## Sheet: Sheet1
LFD	HFD	HFD+DCLK1-IN-1
2.04623	4.91667	4.63431
1.39007	4.27765	5.32134
1.64613	4.41026	4.62631
1.10428	4.84808	3.6855
1.5261	4.69147	4.46284
1.05146	3.09556	5.55149
0.896674	4.97697	4.38102
1.13658	4.24948	3.64463
1.89284	5.23606	4.37606
1.75736	5.30554	4.12959
