# Supplementary material for: Macrophage DCLK1 promotes atherosclerosis via binding to IKKβ and inducing inflammatory responses
Source: EMBO Mol Med. 2023 Mar 10;15(5):e17198. doi: 10.15252/emmm.202217198 (PMC10165355; doi:10.15252/emmm.202217198)
Supplement: Supplementary file 2 — Source Data for Appendix [file EMMM-15-e17198-s004.zip › Source Data for Appendix figures/Figure S5/5C/T-CHO.xlsx]

## Sheet: Sheet1
LFD	HFD	HFD+DCLK1-IN-1
8.60438	18.2061	20.7469
7.82243	19.8767	18.3574
9.41349	21.4377	21.0593
9.94514	22.6999	22.5786
10.1984	19.8185	20.4239
13.542	19.4822	20.4809
5.21326	16.2149	20.7478
7.98293	27.1752	27.5068
10.3002	19.1878	29.0898
10.0092	22.1837	20.7362
