# Supplementary material for: Macrophage DCLK1 promotes atherosclerosis via binding to IKKβ and inducing inflammatory responses
Source: EMBO Mol Med. 2023 Mar 10;15(5):e17198. doi: 10.15252/emmm.202217198 (PMC10165355; doi:10.15252/emmm.202217198)
Supplement: Supplementary file 2 — Source Data for Appendix [file EMMM-15-e17198-s004.zip › Source Data for Appendix figures/Figure S5/5D/LDL-C.xlsx]

## Sheet: Sheet1
LFD	HFD	HFD+DCLK1-IN-1
3.76734	18.2194	19.7096
3.22064	13.739	16.9949
2.11293	18.4311	14.1214
5.75351	15.4661	12.8649
5.01172	13.3179	13.2529
3.30455	14.5308	13.2937
5.01698	10.9801	12.1505
4.28622	18.9461	19.1222
4.26492	13.4747	12.9668
2.58744	14.5779	19.9332
