# Supplementary material for: Macrophage DCLK1 promotes atherosclerosis via binding to IKKβ and inducing inflammatory responses
Source: EMBO Mol Med. 2023 Mar 10;15(5):e17198. doi: 10.15252/emmm.202217198 (PMC10165355; doi:10.15252/emmm.202217198)
Supplement: Supplementary file 2 — Source Data for Appendix [file EMMM-15-e17198-s004.zip › Source Data for Appendix figures/Figure S6/6A/quantification.xlsx]

## Sheet: Sheet1
LFD	HFD	HFD+DCLK1-IN-1
1.2	30.2	7.9
1.1	22.8	12.2
2.5	28.9	7.6
1.3	28.8	4.3
0.4	25.3	8.6
1.7	30.6	5
5.5	24.1	11.4
2.8	15	17.5
5.6	17.1	8.7
5.7	25.6	5.7
