# Supplementary material for: Macrophage DCLK1 promotes atherosclerosis via binding to IKKβ and inducing inflammatory responses
Source: EMBO Mol Med. 2023 Mar 10;15(5):e17198. doi: 10.15252/emmm.202217198 (PMC10165355; doi:10.15252/emmm.202217198)
Supplement: Supplementary file 2 — Source Data for Appendix [file EMMM-15-e17198-s004.zip › Source Data for Appendix figures/Figure S6/6B/quantification.xlsx]

## Sheet: Sheet1
LFD	HFD	HFD+DCLK1-IN-1
2	67.5	25.5
2	65.3	18.7
0.4	58.6	10.6
1.4	78.4	20.7
1.5	55.9	23.5
0.5	67.9	16.7
1.3	52.4	21.6
1.4	49.2	29.4
1.5	46.2	38.6
1.7	54.2	25.2
