# Supplementary material for: Macrophage DCLK1 promotes atherosclerosis via binding to IKKβ and inducing inflammatory responses
Source: EMBO Mol Med. 2023 Mar 10;15(5):e17198. doi: 10.15252/emmm.202217198 (PMC10165355; doi:10.15252/emmm.202217198)
Supplement: Supplementary file 2 — Source Data for Appendix [file EMMM-15-e17198-s004.zip › Source Data for Appendix figures/Figure S6/6C/quantification.xlsx]

## Sheet: Sheet1
LFD	HFD	HFD+DCLK1-IN-1
1.5	13.8	4.2
1.1	20.1	3.4
1.1	15.6	3.1
1.3	16.4	4.5
1.9	15.9	4.5
2.8	16.4	10.7
1.9	11.5	7.3
2.8	17.8	7.4
3.9	10.1	3.3
2.1	17.2	8.7
