# Supplementary material for: Macrophage DCLK1 promotes atherosclerosis via binding to IKKβ and inducing inflammatory responses
Source: EMBO Mol Med. 2023 Mar 10;15(5):e17198. doi: 10.15252/emmm.202217198 (PMC10165355; doi:10.15252/emmm.202217198)
Supplement: Supplementary file 2 — Source Data for Appendix [file EMMM-15-e17198-s004.zip › Source Data for Appendix figures/Figure S6/6D/quantification.xlsx]

## Sheet: Sheet1
LFD	HFD	HFD+DCLK1-IN-1
1.9	33.9	14.6
2.3	28	10.1
2.3	25.1	6.5
3.9	30.8	6.9
2.5	23.7	5.8
4.1	24.2	5.8
1.5	21	7.5
4.6	25.9	5
3	27	14
1	16	10.1
