# Supplementary material for: Macrophage DCLK1 promotes atherosclerosis via binding to IKKβ and inducing inflammatory responses
Source: EMBO Mol Med. 2023 Mar 10;15(5):e17198. doi: 10.15252/emmm.202217198 (PMC10165355; doi:10.15252/emmm.202217198)
Supplement: Supplementary file 2 — Source Data for Appendix [file EMMM-15-e17198-s004.zip › Source Data for Appendix figures/Figure S6/6E/quantification.xlsx]

## Sheet: Sheet1
LFD	HFD	HFD+DCLK1-IN-1
3.1	37.7	10.3
2.5	32.6	13.2
2.9	28.2	11
2	26.3	8.3
1.8	28.9	6.8
2.2	17.7	12.7
3.8	29.3	6.5
1.5	26	9.6
2.7	21	7.7
1.4	22.8	13.6
