# Supplementary material for: Macrophage DCLK1 promotes atherosclerosis via binding to IKKβ and inducing inflammatory responses
Source: EMBO Mol Med. 2023 Mar 10;15(5):e17198. doi: 10.15252/emmm.202217198 (PMC10165355; doi:10.15252/emmm.202217198)
Supplement: Supplementary file 2 — Source Data for Appendix [file EMMM-15-e17198-s004.zip › Source Data for Appendix figures/Figure S6/6F/quantification.xlsx]

## Sheet: Sheet1
LFD	HFD	HFD+DCLK1-IN-1
0.095525	5.15362	3.29005
0.159305	6.242	3.62151
0.05862	6.92207	3.31944
0.188587	6.01621	3.65779
0.121447	5.21521	2.19352
0.195102	9.37012	2.03594
0.194327	8.72372	2.91184
0.195221	8.75442	2.36907
0.160233	9.67615	3.43209
0.031293	9.31168	3.63981
