# Supplementary material for: Macrophage DCLK1 promotes atherosclerosis via binding to IKKβ and inducing inflammatory responses
Source: EMBO Mol Med. 2023 Mar 10;15(5):e17198. doi: 10.15252/emmm.202217198 (PMC10165355; doi:10.15252/emmm.202217198)
Supplement: Supplementary file 3 — Source Data for Figure 1 [file EMMM-15-e17198-s006.zip]

Archive with 40 entries (33 files):
- EMM-2022-17198-V2-Figure_1_Source_Data-sd/
- __MACOSX/._EMM-2022-17198-V2-Figure_1_Source_Data-sd
- EMM-2022-17198-V2-Figure_1_Source_Data-sd/1B-C/
- __MACOSX/EMM-2022-17198-V2-Figure_1_Source_Data-sd/._1B-C
- EMM-2022-17198-V2-Figure_1_Source_Data-sd/.DS_Store
- __MACOSX/EMM-2022-17198-V2-Figure_1_Source_Data-sd/._.DS_Store
- EMM-2022-17198-V2-Figure_1_Source_Data-sd/1F/
- __MACOSX/EMM-2022-17198-V2-Figure_1_Source_Data-sd/._1F
- EMM-2022-17198-V2-Figure_1_Source_Data-sd/1G/
- __MACOSX/EMM-2022-17198-V2-Figure_1_Source_Data-sd/._1G
- EMM-2022-17198-V2-Figure_1_Source_Data-sd/1H-I/
- __MACOSX/EMM-2022-17198-V2-Figure_1_Source_Data-sd/._1H-I
- EMM-2022-17198-V2-Figure_1_Source_Data-sd/1E/
- __MACOSX/EMM-2022-17198-V2-Figure_1_Source_Data-sd/._1E
- EMM-2022-17198-V2-Figure_1_Source_Data-sd/1D/
- __MACOSX/EMM-2022-17198-V2-Figure_1_Source_Data-sd/._1D
- EMM-2022-17198-V2-Figure_1_Source_Data-sd/1B-C/.DS_Store
- __MACOSX/EMM-2022-17198-V2-Figure_1_Source_Data-sd/1B-C/._.DS_Store
- EMM-2022-17198-V2-Figure_1_Source_Data-sd/1B-C/1C-blot quantification.xlsx
- __MACOSX/EMM-2022-17198-V2-Figure_1_Source_Data-sd/1B-C/._1C-blot quantification.xlsx
- EMM-2022-17198-V2-Figure_1_Source_Data-sd/1B-C/1B-western blot (including quantification).pdf
- __MACOSX/EMM-2022-17198-V2-Figure_1_Source_Data-sd/1B-C/._1B-western blot (including quantification).pdf
- EMM-2022-17198-V2-Figure_1_Source_Data-sd/1F/LFD-╬▒-SMA; DCLK1; Merge.pdf
- __MACOSX/EMM-2022-17198-V2-Figure_1_Source_Data-sd/1F/._LFD-╬▒-SMA; DCLK1; Merge.pdf
- EMM-2022-17198-V2-Figure_1_Source_Data-sd/1F/HFD-╬▒-SMA; DCLK1; Merge.pdf
- __MACOSX/EMM-2022-17198-V2-Figure_1_Source_Data-sd/1F/._HFD-╬▒-SMA; DCLK1; Merge.pdf
- EMM-2022-17198-V2-Figure_1_Source_Data-sd/1G/LFD-F480; DCLK1; Merge.pdf
- __MACOSX/EMM-2022-17198-V2-Figure_1_Source_Data-sd/1G/._LFD-F480; DCLK1; Merge.pdf
- EMM-2022-17198-V2-Figure_1_Source_Data-sd/1G/HFD-F480; DCLK1; Merge.pdf
- __MACOSX/EMM-2022-17198-V2-Figure_1_Source_Data-sd/1G/._HFD-F480; DCLK1; Merge.pdf
- EMM-2022-17198-V2-Figure_1_Source_Data-sd/1H-I/1H-western blot.pdf
- __MACOSX/EMM-2022-17198-V2-Figure_1_Source_Data-sd/1H-I/._1H-western blot.pdf
- EMM-2022-17198-V2-Figure_1_Source_Data-sd/1H-I/1I-blot quantification.xlsx
- __MACOSX/EMM-2022-17198-V2-Figure_1_Source_Data-sd/1H-I/._1I-blot quantification.xlsx
- EMM-2022-17198-V2-Figure_1_Source_Data-sd/1E/LFD-CD31; DCLK1; Merge.pdf
- __MACOSX/EMM-2022-17198-V2-Figure_1_Source_Data-sd/1E/._LFD-CD31; DCLK1; Merge.pdf
- EMM-2022-17198-V2-Figure_1_Source_Data-sd/1E/HFD-CD31; DCLK1; Merge.pdf
- __MACOSX/EMM-2022-17198-V2-Figure_1_Source_Data-sd/1E/._HFD-CD31; DCLK1; Merge.pdf
- EMM-2022-17198-V2-Figure_1_Source_Data-sd/1D/RT-qPCR values.xlsx
- __MACOSX/EMM-2022-17198-V2-Figure_1_Source_Data-sd/1D/._RT-qPCR values.xlsx
