# Supplementary material for: Macrophage DCLK1 promotes atherosclerosis via binding to IKKβ and inducing inflammatory responses
Source: EMBO Mol Med. 2023 Mar 10;15(5):e17198. doi: 10.15252/emmm.202217198 (PMC10165355; doi:10.15252/emmm.202217198)
Supplement: Supplementary file 3 — Source Data for Figure 1 [file EMMM-15-e17198-s006.zip › EMM-2022-17198-V2-Figure_1_Source_Data-sd/1B-C/1C-blot quantification.xlsx]

## Sheet: Sheet1
LFD	HFD
1.10173	2.32254
1.07595	2.15899
1.30969	2.80407
0.76185	2.68294
0.750779	2.34175
1.51859	3.98544
0.983088	3.1139
0.722436	3.5889
0.332308	1.86719
1.44358	3.45099
