# Supplementary material for: Macrophage DCLK1 promotes atherosclerosis via binding to IKKβ and inducing inflammatory responses
Source: EMBO Mol Med. 2023 Mar 10;15(5):e17198. doi: 10.15252/emmm.202217198 (PMC10165355; doi:10.15252/emmm.202217198)
Supplement: Supplementary file 3 — Source Data for Figure 1 [file EMMM-15-e17198-s006.zip › EMM-2022-17198-V2-Figure_1_Source_Data-sd/1H-I/1I-blot quantification.xlsx]

## Sheet: Sheet1
0	5	15	30	60	120
0.992237	1.02141	1.51834	2.10138	2.14113	2.24132
1.06265	1.00642	1.44406	2.1659	2.26426	2.46998
0.945113	0.950293	1.47302	2.02553	2.15187	2.3254
