# Supplementary material for: Macrophage DCLK1 promotes atherosclerosis via binding to IKKβ and inducing inflammatory responses
Source: EMBO Mol Med. 2023 Mar 10;15(5):e17198. doi: 10.15252/emmm.202217198 (PMC10165355; doi:10.15252/emmm.202217198)
Supplement: Supplementary file 3 — Source Data for Figure 1 [file EMMM-15-e17198-s006.zip › EMM-2022-17198-V2-Figure_1_Source_Data-sd/1D/RT-qPCR values.xlsx]

## Sheet: Sheet1
LFD	HFD
1.20556	2.74709
1.23669	1.82371
0.826273	2.64591
1.12741	3.0551
0.720023	2.36032
0.263817	3.48044
1.30087	3.15451
1.23569	3.87457
1.16515	2.21085
2.02382	1.73712
