# Supplementary material for: Macrophage DCLK1 promotes atherosclerosis via binding to IKKβ and inducing inflammatory responses
Source: EMBO Mol Med. 2023 Mar 10;15(5):e17198. doi: 10.15252/emmm.202217198 (PMC10165355; doi:10.15252/emmm.202217198)
Supplement: Supplementary file 4 — Source Data for Figure 2 [file EMMM-15-e17198-s002.zip]

Archive with 36 entries (31 files):
- EMM-2022-17198-V2-Figure_2_Source_Data-sd/
- __MACOSX/._EMM-2022-17198-V2-Figure_2_Source_Data-sd
- EMM-2022-17198-V2-Figure_2_Source_Data-sd/.DS_Store
- __MACOSX/EMM-2022-17198-V2-Figure_2_Source_Data-sd/._.DS_Store
- EMM-2022-17198-V2-Figure_2_Source_Data-sd/2C-D/
- __MACOSX/EMM-2022-17198-V2-Figure_2_Source_Data-sd/._2C-D
- EMM-2022-17198-V2-Figure_2_Source_Data-sd/2E-F/
- __MACOSX/EMM-2022-17198-V2-Figure_2_Source_Data-sd/._2E-F
- EMM-2022-17198-V2-Figure_2_Source_Data-sd/2A-B/
- __MACOSX/EMM-2022-17198-V2-Figure_2_Source_Data-sd/._2A-B
- EMM-2022-17198-V2-Figure_2_Source_Data-sd/2G-H/
- __MACOSX/EMM-2022-17198-V2-Figure_2_Source_Data-sd/._2G-H
- EMM-2022-17198-V2-Figure_2_Source_Data-sd/2C-D/2D-quantification.xlsx
- __MACOSX/EMM-2022-17198-V2-Figure_2_Source_Data-sd/2C-D/._2D-quantification.xlsx
- EMM-2022-17198-V2-Figure_2_Source_Data-sd/2C-D/.DS_Store
- __MACOSX/EMM-2022-17198-V2-Figure_2_Source_Data-sd/2C-D/._.DS_Store
- EMM-2022-17198-V2-Figure_2_Source_Data-sd/2C-D/2C-aotic arches.pdf
- __MACOSX/EMM-2022-17198-V2-Figure_2_Source_Data-sd/2C-D/._2C-aotic arches.pdf
- EMM-2022-17198-V2-Figure_2_Source_Data-sd/2E-F/2F-quantification.xlsx
- __MACOSX/EMM-2022-17198-V2-Figure_2_Source_Data-sd/2E-F/._2F-quantification.xlsx
- EMM-2022-17198-V2-Figure_2_Source_Data-sd/2E-F/.DS_Store
- __MACOSX/EMM-2022-17198-V2-Figure_2_Source_Data-sd/2E-F/._.DS_Store
- EMM-2022-17198-V2-Figure_2_Source_Data-sd/2E-F/2E-Red Oil Red O.pdf
- __MACOSX/EMM-2022-17198-V2-Figure_2_Source_Data-sd/2E-F/._2E-Red Oil Red O.pdf
- EMM-2022-17198-V2-Figure_2_Source_Data-sd/2A-B/2A-Oil Red O.pdf
- __MACOSX/EMM-2022-17198-V2-Figure_2_Source_Data-sd/2A-B/._2A-Oil Red O.pdf
- EMM-2022-17198-V2-Figure_2_Source_Data-sd/2A-B/2B-quantification.xlsx
- __MACOSX/EMM-2022-17198-V2-Figure_2_Source_Data-sd/2A-B/._2B-quantification.xlsx
- EMM-2022-17198-V2-Figure_2_Source_Data-sd/2A-B/.DS_Store
- __MACOSX/EMM-2022-17198-V2-Figure_2_Source_Data-sd/2A-B/._.DS_Store
- EMM-2022-17198-V2-Figure_2_Source_Data-sd/2G-H/.DS_Store
- __MACOSX/EMM-2022-17198-V2-Figure_2_Source_Data-sd/2G-H/._.DS_Store
- EMM-2022-17198-V2-Figure_2_Source_Data-sd/2G-H/2H-quantification.xlsx
- __MACOSX/EMM-2022-17198-V2-Figure_2_Source_Data-sd/2G-H/._2H-quantification.xlsx
- EMM-2022-17198-V2-Figure_2_Source_Data-sd/2G-H/2G-Masson.pdf
- __MACOSX/EMM-2022-17198-V2-Figure_2_Source_Data-sd/2G-H/._2G-Masson.pdf
