# Supplementary material for: Macrophage DCLK1 promotes atherosclerosis via binding to IKKβ and inducing inflammatory responses
Source: EMBO Mol Med. 2023 Mar 10;15(5):e17198. doi: 10.15252/emmm.202217198 (PMC10165355; doi:10.15252/emmm.202217198)
Supplement: Supplementary file 4 — Source Data for Figure 2 [file EMMM-15-e17198-s002.zip › EMM-2022-17198-V2-Figure_2_Source_Data-sd/2C-D/2D-quantification.xlsx]

## Sheet: Sheet1
LFD		HFD
ApoE-/-DCLK1f/f	ApoE-/-DCLK1MCKO	ApoE-/-DCLK1f/f	ApoE-/-DCLK1MCKO
4.4	4.5	50.5	16.6
3.4	3.9	45.2	14.8
3.1	2.8	40.8	11.1
2.5	3.5	42.9	9.2
2.9	2.5	48.7	12.8
1.1	3.2	23.5	14.8
5.3	2	43.2	27.8
3.2	6.3	25.7	22.7
1.4	3.4	37.5	20.9
4	4.4	37.9	14.7
