# Supplementary material for: Macrophage DCLK1 promotes atherosclerosis via binding to IKKβ and inducing inflammatory responses
Source: EMBO Mol Med. 2023 Mar 10;15(5):e17198. doi: 10.15252/emmm.202217198 (PMC10165355; doi:10.15252/emmm.202217198)
Supplement: Supplementary file 4 — Source Data for Figure 2 [file EMMM-15-e17198-s002.zip › EMM-2022-17198-V2-Figure_2_Source_Data-sd/2E-F/2F-quantification.xlsx]

## Sheet: Sheet1
LFD		HFD
ApoE-/-DCLK1f/f	ApoE-/-DCLK1MCKO	ApoE-/-DCLK1f/f	ApoE-/-DCLK1MCKO
1.2	0.4	31.4	9
1.1	1	35.6	9.5
0.8	1.2	31.7	5.3
1.1	1.3	26	8.9
0.2	0.6	30.1	10.1
2.4	1.8	20.9	16.6
5	4.4	22.1	6.1
1.9	4.7	22.6	11.2
3.1	4.6	30.4	15.1
3.3	1.8	28.5	8.7
