# Supplementary material for: Macrophage DCLK1 promotes atherosclerosis via binding to IKKβ and inducing inflammatory responses
Source: EMBO Mol Med. 2023 Mar 10;15(5):e17198. doi: 10.15252/emmm.202217198 (PMC10165355; doi:10.15252/emmm.202217198)
Supplement: Supplementary file 4 — Source Data for Figure 2 [file EMMM-15-e17198-s002.zip › EMM-2022-17198-V2-Figure_2_Source_Data-sd/2G-H/2H-quantification.xlsx]

## Sheet: Sheet1
LFD		HFD
ApoE-/-DCLK1f/f	ApoE-/-DCLK1MCKO	ApoE-/-DCLK1f/f	ApoE-/-DCLK1MCKO
0.2	1	70.7	23
1.3	1.8	67.1	18.3
0.6	1	59.3	15.8
0.3	0.7	75.6	20.9
1.8	2	66.8	18.2
2	1.8	60.4	36.7
1.9	0.2	51.3	15.8
0.1	1.3	46.2	27.9
1.2	0.9	44.7	11.2
0.2	0.2	41.2	11
