# Supplementary material for: Macrophage DCLK1 promotes atherosclerosis via binding to IKKβ and inducing inflammatory responses
Source: EMBO Mol Med. 2023 Mar 10;15(5):e17198. doi: 10.15252/emmm.202217198 (PMC10165355; doi:10.15252/emmm.202217198)
Supplement: Supplementary file 5 — Source Data for Figure 3 [file EMMM-15-e17198-s009.zip]

Archive with 48 entries (40 files):
- EMM-2022-17198-V2-Figure_3_Source_Data-sd/
- __MACOSX/._EMM-2022-17198-V2-Figure_3_Source_Data-sd
- EMM-2022-17198-V2-Figure_3_Source_Data-sd/3K/
- __MACOSX/EMM-2022-17198-V2-Figure_3_Source_Data-sd/._3K
- EMM-2022-17198-V2-Figure_3_Source_Data-sd/3C-D/
- __MACOSX/EMM-2022-17198-V2-Figure_3_Source_Data-sd/._3C-D
- EMM-2022-17198-V2-Figure_3_Source_Data-sd/3L/
- __MACOSX/EMM-2022-17198-V2-Figure_3_Source_Data-sd/._3L
- EMM-2022-17198-V2-Figure_3_Source_Data-sd/3E-F/
- __MACOSX/EMM-2022-17198-V2-Figure_3_Source_Data-sd/._3E-F
- EMM-2022-17198-V2-Figure_3_Source_Data-sd/3J/
- __MACOSX/EMM-2022-17198-V2-Figure_3_Source_Data-sd/._3J
- EMM-2022-17198-V2-Figure_3_Source_Data-sd/.DS_Store
- __MACOSX/EMM-2022-17198-V2-Figure_3_Source_Data-sd/._.DS_Store
- EMM-2022-17198-V2-Figure_3_Source_Data-sd/3G-I/
- __MACOSX/EMM-2022-17198-V2-Figure_3_Source_Data-sd/._3G-I
- EMM-2022-17198-V2-Figure_3_Source_Data-sd/3A-B/
- __MACOSX/EMM-2022-17198-V2-Figure_3_Source_Data-sd/._3A-B
- EMM-2022-17198-V2-Figure_3_Source_Data-sd/3K/3K-RT-qPCR values.xlsx
- __MACOSX/EMM-2022-17198-V2-Figure_3_Source_Data-sd/3K/._3K-RT-qPCR values.xlsx
- EMM-2022-17198-V2-Figure_3_Source_Data-sd/3C-D/.DS_Store
- __MACOSX/EMM-2022-17198-V2-Figure_3_Source_Data-sd/3C-D/._.DS_Store
- EMM-2022-17198-V2-Figure_3_Source_Data-sd/3C-D/3C-Ly6G.pdf
- __MACOSX/EMM-2022-17198-V2-Figure_3_Source_Data-sd/3C-D/._3C-Ly6G.pdf
- EMM-2022-17198-V2-Figure_3_Source_Data-sd/3C-D/3D-quantification.xlsx
- __MACOSX/EMM-2022-17198-V2-Figure_3_Source_Data-sd/3C-D/._3D-quantification.xlsx
- EMM-2022-17198-V2-Figure_3_Source_Data-sd/3L/3L-RT-qPCR values.xlsx
- __MACOSX/EMM-2022-17198-V2-Figure_3_Source_Data-sd/3L/._3L-RT-qPCR values.xlsx
- EMM-2022-17198-V2-Figure_3_Source_Data-sd/3E-F/3E-Ly6C.pdf
- __MACOSX/EMM-2022-17198-V2-Figure_3_Source_Data-sd/3E-F/._3E-Ly6C.pdf
- EMM-2022-17198-V2-Figure_3_Source_Data-sd/3E-F/.DS_Store
- __MACOSX/EMM-2022-17198-V2-Figure_3_Source_Data-sd/3E-F/._.DS_Store
- EMM-2022-17198-V2-Figure_3_Source_Data-sd/3E-F/3F-quantification.xlsx
- __MACOSX/EMM-2022-17198-V2-Figure_3_Source_Data-sd/3E-F/._3F-quantification.xlsx
- EMM-2022-17198-V2-Figure_3_Source_Data-sd/3J/3J-Serum cytokines.xlsx
- __MACOSX/EMM-2022-17198-V2-Figure_3_Source_Data-sd/3J/._3J-Serum cytokines.xlsx
- EMM-2022-17198-V2-Figure_3_Source_Data-sd/3G-I/3I-monocyte quantification.xlsx
- __MACOSX/EMM-2022-17198-V2-Figure_3_Source_Data-sd/3G-I/._3I-monocyte quantification.xlsx
- EMM-2022-17198-V2-Figure_3_Source_Data-sd/3G-I/3G-Scatter diagram.pdf
- __MACOSX/EMM-2022-17198-V2-Figure_3_Source_Data-sd/3G-I/._3G-Scatter diagram.pdf
- EMM-2022-17198-V2-Figure_3_Source_Data-sd/3G-I/3H-neutrophil quantification.xlsx
- __MACOSX/EMM-2022-17198-V2-Figure_3_Source_Data-sd/3G-I/._3H-neutrophil quantification.xlsx
- EMM-2022-17198-V2-Figure_3_Source_Data-sd/3A-B/.DS_Store
- __MACOSX/EMM-2022-17198-V2-Figure_3_Source_Data-sd/3A-B/._.DS_Store
- EMM-2022-17198-V2-Figure_3_Source_Data-sd/3A-B/3B-quantification.xlsx
- __MACOSX/EMM-2022-17198-V2-Figure_3_Source_Data-sd/3A-B/._3B-quantification.xlsx
- EMM-2022-17198-V2-Figure_3_Source_Data-sd/3A-B/3A-other pictures for quantification.pdf
- __MACOSX/EMM-2022-17198-V2-Figure_3_Source_Data-sd/3A-B/._3A-other pictures for quantification.pdf
