# Supplementary material for: Macrophage DCLK1 promotes atherosclerosis via binding to IKKβ and inducing inflammatory responses
Source: EMBO Mol Med. 2023 Mar 10;15(5):e17198. doi: 10.15252/emmm.202217198 (PMC10165355; doi:10.15252/emmm.202217198)
Supplement: Supplementary file 5 — Source Data for Figure 3 [file EMMM-15-e17198-s009.zip › EMM-2022-17198-V2-Figure_3_Source_Data-sd/3C-D/3D-quantification.xlsx]

## Sheet: Sheet1
LFD		HFD
ApoE-/-DCLK1f/f	ApoE-/-DCLK1MCKO	ApoE-/-DCLK1f/f	ApoE-/-DCLK1MCKO
2.9	4	26.3	7.1
3.2	1.3	28.1	4.2
1.9	4.1	23.9	6.1
4.7	1.8	23.5	6.6
1.4	1.3	22.9	5.9
2.5	1.2	13.9	8.7
1.5	1.1	20.6	10.4
1.4	4.7	18.9	10.4
1.9	4.3	23.7	8.4
1.1	3.4	23.8	14.6
