# Supplementary material for: Macrophage DCLK1 promotes atherosclerosis via binding to IKKβ and inducing inflammatory responses
Source: EMBO Mol Med. 2023 Mar 10;15(5):e17198. doi: 10.15252/emmm.202217198 (PMC10165355; doi:10.15252/emmm.202217198)
Supplement: Supplementary file 5 — Source Data for Figure 3 [file EMMM-15-e17198-s009.zip › EMM-2022-17198-V2-Figure_3_Source_Data-sd/3L/3L-RT-qPCR values.xlsx]

## Sheet: Sheet1
Cxcl1					Ccl2					Icam1					Vcam1
LFD		HFD			LFD		HFD			LFD		HFD			LFD		HFD
ApoE-/-DCLK1f/f	ApoE-/-DCLK1MCKO	ApoE-/-DCLK1f/f	ApoE-/-DCLK1MCKO		ApoE-/-DCLK1f/f	ApoE-/-DCLK1MCKO	ApoE-/-DCLK1f/f	ApoE-/-DCLK1MCKO		ApoE-/-DCLK1f/f	ApoE-/-DCLK1MCKO	ApoE-/-DCLK1f/f	ApoE-/-DCLK1MCKO		ApoE-/-DCLK1f/f	ApoE-/-DCLK1MCKO	ApoE-/-DCLK1f/f	ApoE-/-DCLK1MCKO
1.5295	1.92017	4.43085	1.66013		1.29513	1.22618	4.42615	1.37346		1.54492	1.80286	3.97192	1.51937		0.887191	0.868194	4.2237	1.19158
1.63712	2.18669	4.08321	1.44221		1.62593	1.42587	5.01125	1.36046		1.43611	1.395	3.9484	1.92831		1.17021	1.52306	4.03676	1.10237
2.12166	1.25224	4.96393	1.57571		1.3859	1.16468	4.68431	1.66034		1.01201	1.92013	2.48421	1.46894		1.52277	1.00562	3.4032	1.29342
2.11411	2.6554	4.83889	2.15026		1.18752	1.54527	5.50906	2.16899		0.808854	1.29575	4.27276	1.64715		0.826445	1.01473	3.54787	1.69517
1.45472	1.8939	5.8107	2.51133		1.65492	1.30001	4.87358	1.64694		1.178	1.45357	3.28489	1.50602		1.02445	1.16568	3.7075	1.55241
0.263936	0.820324	1.4091	1.25343		1.38386	2.50798	2.84624	3.33158		0.458512	1.87319	2.59544	2.79278		0.35377	1.4982	2.49366	1.05659
0.561586	1.4019	6.14724	1.78988		1.90256	1.54198	3.76904	0.859937		1.69508	1.45957	4.84924	0.840455		1.37675	1.36689	2.03256	1.35201
1.60306	0.467469	4.3383	0.383969		0.666492	0.161211	3.27808	1.12163		0.459981	1.0855	2.6068	0.943405		1.22723	1.64763	2.18672	0.297139
1.85336	2.67863	1.89026	2.79644		0.328275	0.153308	2.17465	1.97329		1.13289	0.544058	2.93629	1.78188		1.6296	0.680731	2.58435	0.655856
0.138983	1.00591	4.54937	2.42815		0.30267	0.427768	2.76187	2.49481		1.15408	0.428519	2.0222	1.30613		0.766998	0.907378	1.77396	1.43972
