# Supplementary material for: Macrophage DCLK1 promotes atherosclerosis via binding to IKKβ and inducing inflammatory responses
Source: EMBO Mol Med. 2023 Mar 10;15(5):e17198. doi: 10.15252/emmm.202217198 (PMC10165355; doi:10.15252/emmm.202217198)
Supplement: Supplementary file 5 — Source Data for Figure 3 [file EMMM-15-e17198-s009.zip › EMM-2022-17198-V2-Figure_3_Source_Data-sd/3E-F/3F-quantification.xlsx]

## Sheet: Sheet1
LFD		HFD
ApoE-/-DCLK1f/f	ApoE-/-DCLK1MCKO	ApoE-/-DCLK1f/f	ApoE-/-DCLK1MCKO
2.1	3	34	7.1
2.3	2.7	30	8.1
3.5	2.1	25.9	7.1
1.7	1.9	25.2	6.9
1.4	2	27.8	5.7
2.8	4	17.1	9.1
1.4	1.5	22	6.8
3.7	2.3	32.1	12.8
3.1	1.5	24.8	11.6
1.2	4.5	29.1	5.8
