# Supplementary material for: Macrophage DCLK1 promotes atherosclerosis via binding to IKKβ and inducing inflammatory responses
Source: EMBO Mol Med. 2023 Mar 10;15(5):e17198. doi: 10.15252/emmm.202217198 (PMC10165355; doi:10.15252/emmm.202217198)
Supplement: Supplementary file 5 — Source Data for Figure 3 [file EMMM-15-e17198-s009.zip › EMM-2022-17198-V2-Figure_3_Source_Data-sd/3J/3J-Serum cytokines.xlsx]

## Sheet: Sheet1
TNF-α					IL-6
LFD		HFD			LFD		HFD
ApoE-/-DCLK1f/f	ApoE-/-DCLK1MCKO	ApoE-/-DCLK1f/f	ApoE-/-DCLK1MCKO		ApoE-/-DCLK1f/f	ApoE-/-DCLK1MCKO	ApoE-/-DCLK1f/f	ApoE-/-DCLK1MCKO
6.50941	11.5246	50.3183	18.0394		3.80705	4.03441	40.6387	6.39412
10.3514	9.1557	84.3015	12.9335		2.49915	3.23439	35.428	6.32733
10.891	8.54643	79.3452	20.681		4.46849	4.79011	41.3291	4.1788
9.5073	7.37542	59.6763	17.5917		2.56229	4.28158	37.2562	4.03062
6.74342	12.135	72.6231	12.3933		5.39023	4.51434	46.4203	4.64443
16.8416	7.38457	59.1245	12.8644		10.0515	2.72617	36.6243	10.8503
17.6178	9.21596	47.8509	18.7415		5.18582	3.41519	26.3571	11.252
19.825	17.9857	50.5941	28.5038		5.83464	3.6238	33.5486	5.76863
5.80882	17.2594	67.5542	23.7885		13.1024	13.6317	25.467	13.4116
7.83286	18.1199	51.558	12.4494		6.92789	11.8754	33.942	19.4618
