# Supplementary material for: Macrophage DCLK1 promotes atherosclerosis via binding to IKKβ and inducing inflammatory responses
Source: EMBO Mol Med. 2023 Mar 10;15(5):e17198. doi: 10.15252/emmm.202217198 (PMC10165355; doi:10.15252/emmm.202217198)
Supplement: Supplementary file 5 — Source Data for Figure 3 [file EMMM-15-e17198-s009.zip › EMM-2022-17198-V2-Figure_3_Source_Data-sd/3G-I/3I-monocyte quantification.xlsx]

## Sheet: Sheet1
LFD		HFD
ApoE-/-DCLK1f/f	ApoE-/-DCLK1MCKO	ApoE-/-DCLK1f/f	ApoE-/-DCLK1MCKO
7.4	7.3	16.7	11.4
13.7	7.9	25.8	15.6
11.6	9.4	18.7	14.5
12.4	13	13.1	10.3
5.3	12.7	18.4	14.1
13.5	8.4	15.9	5.2
5	15.6	20.5	12.3
11	7.3	15.9	7.5
14.3	7.9	21.4	15.1
12.3	7	17.6	14.7
