# Supplementary material for: Macrophage DCLK1 promotes atherosclerosis via binding to IKKβ and inducing inflammatory responses
Source: EMBO Mol Med. 2023 Mar 10;15(5):e17198. doi: 10.15252/emmm.202217198 (PMC10165355; doi:10.15252/emmm.202217198)
Supplement: Supplementary file 5 — Source Data for Figure 3 [file EMMM-15-e17198-s009.zip › EMM-2022-17198-V2-Figure_3_Source_Data-sd/3A-B/3B-quantification.xlsx]

## Sheet: Sheet1
LFD		HFD
ApoE-/-DCLK1f/f	ApoE-/-DCLK1MCKO	ApoE-/-DCLK1f/f	ApoE-/-DCLK1MCKO
1.1	2	27.1	8.1
1.3	1.7	20	7.1
1.4	1.1	23.9	7.1
2	1.9	23.2	8.9
1.4	1.1	24.8	8.7
4.3	2.1	27.9	10.1
3.5	2.2	22.3	6.8
1.9	1.8	17.6	6.5
4.5	1.2	15.5	11.6
2.7	5	18.1	7.8
