# Supplementary material for: Macrophage DCLK1 promotes atherosclerosis via binding to IKKβ and inducing inflammatory responses
Source: EMBO Mol Med. 2023 Mar 10;15(5):e17198. doi: 10.15252/emmm.202217198 (PMC10165355; doi:10.15252/emmm.202217198)
Supplement: Supplementary file 6 — Source Data for Figure 4 [file EMMM-15-e17198-s010.zip]

Archive with 50 entries (40 files):
- EMM-2022-17198-V2-Figure_4_Source_Data-sd/
- __MACOSX/._EMM-2022-17198-V2-Figure_4_Source_Data-sd
- EMM-2022-17198-V2-Figure_4_Source_Data-sd/4P-Q/
- __MACOSX/EMM-2022-17198-V2-Figure_4_Source_Data-sd/._4P-Q
- EMM-2022-17198-V2-Figure_4_Source_Data-sd/.DS_Store
- __MACOSX/EMM-2022-17198-V2-Figure_4_Source_Data-sd/._.DS_Store
- EMM-2022-17198-V2-Figure_4_Source_Data-sd/4L-M/
- __MACOSX/EMM-2022-17198-V2-Figure_4_Source_Data-sd/._4L-M
- EMM-2022-17198-V2-Figure_4_Source_Data-sd/4N-O/
- __MACOSX/EMM-2022-17198-V2-Figure_4_Source_Data-sd/._4N-O
- EMM-2022-17198-V2-Figure_4_Source_Data-sd/4E/
- __MACOSX/EMM-2022-17198-V2-Figure_4_Source_Data-sd/._4E
- EMM-2022-17198-V2-Figure_4_Source_Data-sd/4B/
- __MACOSX/EMM-2022-17198-V2-Figure_4_Source_Data-sd/._4B
- EMM-2022-17198-V2-Figure_4_Source_Data-sd/4C/
- __MACOSX/EMM-2022-17198-V2-Figure_4_Source_Data-sd/._4C
- EMM-2022-17198-V2-Figure_4_Source_Data-sd/4D/
- __MACOSX/EMM-2022-17198-V2-Figure_4_Source_Data-sd/._4D
- EMM-2022-17198-V2-Figure_4_Source_Data-sd/4J-K/
- __MACOSX/EMM-2022-17198-V2-Figure_4_Source_Data-sd/._4J-K
- EMM-2022-17198-V2-Figure_4_Source_Data-sd/4A/
- __MACOSX/EMM-2022-17198-V2-Figure_4_Source_Data-sd/._4A
- EMM-2022-17198-V2-Figure_4_Source_Data-sd/4P-Q/.DS_Store
- __MACOSX/EMM-2022-17198-V2-Figure_4_Source_Data-sd/4P-Q/._.DS_Store
- EMM-2022-17198-V2-Figure_4_Source_Data-sd/4P-Q/4P-p65 staining.pdf
- __MACOSX/EMM-2022-17198-V2-Figure_4_Source_Data-sd/4P-Q/._4P-p65 staining.pdf
- EMM-2022-17198-V2-Figure_4_Source_Data-sd/4P-Q/4Q-quantification.xlsx
- __MACOSX/EMM-2022-17198-V2-Figure_4_Source_Data-sd/4P-Q/._4Q-quantification.xlsx
- EMM-2022-17198-V2-Figure_4_Source_Data-sd/4L-M/4L-western blot.pdf
- __MACOSX/EMM-2022-17198-V2-Figure_4_Source_Data-sd/4L-M/._4L-western blot.pdf
- EMM-2022-17198-V2-Figure_4_Source_Data-sd/4L-M/4M-blot quantification.xlsx
- __MACOSX/EMM-2022-17198-V2-Figure_4_Source_Data-sd/4L-M/._4M-blot quantification.xlsx
- EMM-2022-17198-V2-Figure_4_Source_Data-sd/4N-O/4O-quantification.xlsx
- __MACOSX/EMM-2022-17198-V2-Figure_4_Source_Data-sd/4N-O/._4O-quantification.xlsx
- EMM-2022-17198-V2-Figure_4_Source_Data-sd/4N-O/4N-p65 staining.pdf
- __MACOSX/EMM-2022-17198-V2-Figure_4_Source_Data-sd/4N-O/._4N-p65 staining.pdf
- EMM-2022-17198-V2-Figure_4_Source_Data-sd/4E/DiI-oxLDL.pdf
- __MACOSX/EMM-2022-17198-V2-Figure_4_Source_Data-sd/4E/._DiI-oxLDL.pdf
- EMM-2022-17198-V2-Figure_4_Source_Data-sd/4B/IL-6.xlsx
- __MACOSX/EMM-2022-17198-V2-Figure_4_Source_Data-sd/4B/._IL-6.xlsx
- EMM-2022-17198-V2-Figure_4_Source_Data-sd/4C/RT-qPCR values.xlsx
- __MACOSX/EMM-2022-17198-V2-Figure_4_Source_Data-sd/4C/._RT-qPCR values.xlsx
- EMM-2022-17198-V2-Figure_4_Source_Data-sd/4D/RT-qPCR values.xlsx
- __MACOSX/EMM-2022-17198-V2-Figure_4_Source_Data-sd/4D/._RT-qPCR values.xlsx
- EMM-2022-17198-V2-Figure_4_Source_Data-sd/4J-K/4K-blot quantification.xlsx
- __MACOSX/EMM-2022-17198-V2-Figure_4_Source_Data-sd/4J-K/._4K-blot quantification.xlsx
- EMM-2022-17198-V2-Figure_4_Source_Data-sd/4J-K/4J-western blot.pdf
- __MACOSX/EMM-2022-17198-V2-Figure_4_Source_Data-sd/4J-K/._4J-western blot.pdf
- EMM-2022-17198-V2-Figure_4_Source_Data-sd/4A/TNF-╬▒.xlsx
- __MACOSX/EMM-2022-17198-V2-Figure_4_Source_Data-sd/4A/._TNF-╬▒.xlsx
