# Supplementary material for: Macrophage DCLK1 promotes atherosclerosis via binding to IKKβ and inducing inflammatory responses
Source: EMBO Mol Med. 2023 Mar 10;15(5):e17198. doi: 10.15252/emmm.202217198 (PMC10165355; doi:10.15252/emmm.202217198)
Supplement: Supplementary file 6 — Source Data for Figure 4 [file EMMM-15-e17198-s010.zip › EMM-2022-17198-V2-Figure_4_Source_Data-sd/4L-M/4M-blot quantification.xlsx]

## Sheet: Sheet1
p65/Lamin B1					p65/GAPDH
DCLK1f/f	DCLK1MCKO	DCLK1f/f+oxLDL	DCLK1MCKO+oxLDL		DCLK1f/f	DCLK1MCKO	DCLK1f/f+oxLDL	DCLK1MCKO+oxLDL
1.02043	0.844366	2.07545	0.99528		0.854137	0.947555	0.477425	0.842584
1.03278	0.855545	2.01008	1.10407		0.869545	0.824868	0.402988	0.893877
0.946786	0.986433	2.27195	1.05677		1.27632	1.21548	0.649896	0.961082
