# Supplementary material for: Macrophage DCLK1 promotes atherosclerosis via binding to IKKβ and inducing inflammatory responses
Source: EMBO Mol Med. 2023 Mar 10;15(5):e17198. doi: 10.15252/emmm.202217198 (PMC10165355; doi:10.15252/emmm.202217198)
Supplement: Supplementary file 6 — Source Data for Figure 4 [file EMMM-15-e17198-s010.zip › EMM-2022-17198-V2-Figure_4_Source_Data-sd/4N-O/4O-quantification.xlsx]

## Sheet: Sheet1
DCLK1f/f	DCLK1MCKO	DCLK1f/f+oxLDL	DCLK1MCKO+oxLDL
4.1	0	72.1	4.5
0	3.6	83.5	8.1
2.6	2.8	77.9	10.3
