# Supplementary material for: Macrophage DCLK1 promotes atherosclerosis via binding to IKKβ and inducing inflammatory responses
Source: EMBO Mol Med. 2023 Mar 10;15(5):e17198. doi: 10.15252/emmm.202217198 (PMC10165355; doi:10.15252/emmm.202217198)
Supplement: Supplementary file 6 — Source Data for Figure 4 [file EMMM-15-e17198-s010.zip › EMM-2022-17198-V2-Figure_4_Source_Data-sd/4C/RT-qPCR values.xlsx]

## Sheet: Sheet1
DCLK1f/f	DCLK1MCKO	DCLK1f/f+oxLDL	DCLK1MCKO+oxLDL
1.08787	1.21787	3.27739	1.57279
0.894283	1.04452	4.03807	1.50011
1.02789	1.67698	4.5538	2.15024
