# Supplementary material for: Macrophage DCLK1 promotes atherosclerosis via binding to IKKβ and inducing inflammatory responses
Source: EMBO Mol Med. 2023 Mar 10;15(5):e17198. doi: 10.15252/emmm.202217198 (PMC10165355; doi:10.15252/emmm.202217198)
Supplement: Supplementary file 6 — Source Data for Figure 4 [file EMMM-15-e17198-s010.zip › EMM-2022-17198-V2-Figure_4_Source_Data-sd/4J-K/4K-blot quantification.xlsx]

## Sheet: Sheet1
p-p65/p65					IκBα/GAPDH
DCLK1f/f	DCLK1MCKO	DCLK1f/f+oxLDL	DCLK1MCKO+oxLDL		DCLK1f/f	DCLK1MCKO	DCLK1f/f+oxLDL	DCLK1MCKO+oxLDL
1.29147	1.06839	3.07142	1.32578		1.01975	1.03545	0.409139	0.967519
1.00979	1.28125	2.7323	1.05297		0.982871	0.910995	0.364164	0.87564
0.69874	1.07848	2.83722	1.04673		0.99738	0.947338	0.494041	0.841991
