# Supplementary material for: Macrophage DCLK1 promotes atherosclerosis via binding to IKKβ and inducing inflammatory responses
Source: EMBO Mol Med. 2023 Mar 10;15(5):e17198. doi: 10.15252/emmm.202217198 (PMC10165355; doi:10.15252/emmm.202217198)
Supplement: Supplementary file 6 — Source Data for Figure 4 [file EMMM-15-e17198-s010.zip › EMM-2022-17198-V2-Figure_4_Source_Data-sd/4A/TNF-╬▒.xlsx]

## Sheet: Sheet1
DCLK1f/f	DCLK1MCKO	DCLK1f/f+oxLDL	DCLK1MCKO+oxLDL
14.5774	14.8524	87.1347	23.0761
16.9077	14.1906	84.6499	17.8185
15.0822	14.4102	92.815	18.6779
