# Supplementary material for: Macrophage DCLK1 promotes atherosclerosis via binding to IKKβ and inducing inflammatory responses
Source: EMBO Mol Med. 2023 Mar 10;15(5):e17198. doi: 10.15252/emmm.202217198 (PMC10165355; doi:10.15252/emmm.202217198)
Supplement: Supplementary file 7 — Source Data for Figure 5 [file EMMM-15-e17198-s001.zip]

Archive with 19 entries (11 files):
- Figure 5/
- Figure 5/5B/
- Figure 5/5B/blot quantification.xlsx
- Figure 5/5B/western blot.pdf
- Figure 5/5D/
- Figure 5/5D/western blot.pdf
- Figure 5/5E/
- Figure 5/5E/western blot.pdf
- Figure 5/5F/
- Figure 5/5F/blot quantification.xlsx
- Figure 5/5F/western blot.pdf
- Figure 5/5G/
- Figure 5/5G/blot quantification.xlsx
- Figure 5/5G/western blot.pdf
- Figure 5/5H-I/
- Figure 5/5H-I/5H-western blot.pdf
- Figure 5/5H-I/5I-blot quantification.xlsx
- Figure 5/5J/
- Figure 5/5J/cytokines in the media.xlsx
