# Supplementary material for: Macrophage DCLK1 promotes atherosclerosis via binding to IKKβ and inducing inflammatory responses
Source: EMBO Mol Med. 2023 Mar 10;15(5):e17198. doi: 10.15252/emmm.202217198 (PMC10165355; doi:10.15252/emmm.202217198)
Supplement: Supplementary file 7 — Source Data for Figure 5 [file EMMM-15-e17198-s001.zip › Figure 5/5F/blot quantification.xlsx]

## Sheet: Sheet1
p-IKKβ/IKKβ
DCLK1f/f	DCLK1MCKO	DCLK1f/f+oxLDL	DCLK1MCKO+oxLDL
1.13575	1.24021	2.13701	1.27832
1.04833	0.999557	2.32662	1.37929
0.815925	0.843504	2.57706	1.23807
