# Supplementary material for: Macrophage DCLK1 promotes atherosclerosis via binding to IKKβ and inducing inflammatory responses
Source: EMBO Mol Med. 2023 Mar 10;15(5):e17198. doi: 10.15252/emmm.202217198 (PMC10165355; doi:10.15252/emmm.202217198)
Supplement: Supplementary file 7 — Source Data for Figure 5 [file EMMM-15-e17198-s001.zip › Figure 5/5G/blot quantification.xlsx]

## Sheet: Sheet1
si-IKKβ	-	+
	1.02513	0.240317
	0.998389	0.21858
	0.976482	0.22594
