# Supplementary material for: Macrophage DCLK1 promotes atherosclerosis via binding to IKKβ and inducing inflammatory responses
Source: EMBO Mol Med. 2023 Mar 10;15(5):e17198. doi: 10.15252/emmm.202217198 (PMC10165355; doi:10.15252/emmm.202217198)
Supplement: Supplementary file 7 — Source Data for Figure 5 [file EMMM-15-e17198-s001.zip › Figure 5/5H-I/5I-blot quantification.xlsx]

## Sheet: Sheet1
p-p65/p65					IκBα/GAPDH
EV	Flag-DCLK1	si-IKKβ	Flag-DCLK1+si-IKKβ		EV	Flag-DCLK1	si-IKKβ	Flag-DCLK1+si-IKKβ
1.1208	3.12747	1.13877	0.979372		0.956189	0.317788	0.962377	0.946332
0.691833	3.20113	1.05322	0.854078		1.03746	0.247285	1.05045	1.0105
1.18737	3.99037	1.3231	1.13582		1.00635	0.333832	1.02545	0.982295
