# Supplementary material for: Macrophage DCLK1 promotes atherosclerosis via binding to IKKβ and inducing inflammatory responses
Source: EMBO Mol Med. 2023 Mar 10;15(5):e17198. doi: 10.15252/emmm.202217198 (PMC10165355; doi:10.15252/emmm.202217198)
Supplement: Supplementary file 7 — Source Data for Figure 5 [file EMMM-15-e17198-s001.zip › Figure 5/5J/cytokines in the media.xlsx]

## Sheet: Sheet1
TNF-α					IL-6
EV	Flag-DCLK1	si-IKKβ	Flag-DCLK1+si-IKKβ		EV	Flag-DCLK1	si-IKKβ	Flag-DCLK1+si-IKKβ
3.01167	66.3457	3.66022	2.36022		6.68826	62.4843	6.61828	4.70853
2.80488	78.2825	3.44356	4.74653		5.05574	58.5125	5.22578	6.42508
3.14273	78.7242	3.42659	4.17619		8.05354	55.434	5.49364	5.5709
