# Supplementary material for: Macrophage DCLK1 promotes atherosclerosis via binding to IKKβ and inducing inflammatory responses
Source: EMBO Mol Med. 2023 Mar 10;15(5):e17198. doi: 10.15252/emmm.202217198 (PMC10165355; doi:10.15252/emmm.202217198)
Supplement: Supplementary file 8 — Source Data for Figure 6 [file EMMM-15-e17198-s005.zip]

Archive with 14 entries (8 files):
- Figure 6/
- Figure 6/6B/
- Figure 6/6B/cytokines in the media.xlsx
- Figure 6/6C/
- Figure 6/6C/RT-qPCR values.xlsx
- Figure 6/6D-E/
- Figure 6/6D-E/6D-western blot.pdf
- Figure 6/6D-E/6E-blot quantification.xlsx
- Figure 6/6F-G/
- Figure 6/6F-G/6F-western blot.pdf
- Figure 6/6F-G/6G-blot quantification.xlsx
- Figure 6/6H-I/
- Figure 6/6H-I/6H-p65 staining.pdf
- Figure 6/6H-I/6I-quantification.xlsx
