# Supplementary material for: Macrophage DCLK1 promotes atherosclerosis via binding to IKKβ and inducing inflammatory responses
Source: EMBO Mol Med. 2023 Mar 10;15(5):e17198. doi: 10.15252/emmm.202217198 (PMC10165355; doi:10.15252/emmm.202217198)
Supplement: Supplementary file 8 — Source Data for Figure 6 [file EMMM-15-e17198-s005.zip › Figure 6/6B/cytokines in the media.xlsx]

## Sheet: Sheet1
TNF-α					IL-6
CON	oxLDL	oxLDL+DCLK1-IN-1 5μM	oxLDL+DCLK1-IN-1 10μM		CON	oxLDL	oxLDL+DCLK1-IN-1 5μM	oxLDL+DCLK1-IN-1 10μM
24.5409	111.029	95.2949	37.6596		7.19827	56.6703	26.904	12.9201
20.525	89.1838	68.7781	45.5414		5.73872	53.8984	27.0649	11.6789
30.76	116.357	80.9097	31.5765		5.94805	51.9248	29.4307	11.2864
