# Supplementary material for: Macrophage DCLK1 promotes atherosclerosis via binding to IKKβ and inducing inflammatory responses
Source: EMBO Mol Med. 2023 Mar 10;15(5):e17198. doi: 10.15252/emmm.202217198 (PMC10165355; doi:10.15252/emmm.202217198)
Supplement: Supplementary file 8 — Source Data for Figure 6 [file EMMM-15-e17198-s005.zip › Figure 6/6C/RT-qPCR values.xlsx]

## Sheet: Sheet1
Tnf-α					Il-6
CON	oxLDL	oxLDL+DCLK1-IN-1 5μM	oxLDL+DCLK1-IN-1 10μM		CON	oxLDL	oxLDL+DCLK1-IN-1 5μM	oxLDL+DCLK1-IN-1 10μM
1.17258	4.75406	3.55551	1.5881		1.1388	2.97028	1.82616	1.31629
1.24669	5.49585	2.86901	2.05576		1.28204	3.50372	1.74514	1.5132
0.789496	4.58313	3.48259	1.16957		0.804711	3.64738	2.3096	1.37927
