# Supplementary material for: Macrophage DCLK1 promotes atherosclerosis via binding to IKKβ and inducing inflammatory responses
Source: EMBO Mol Med. 2023 Mar 10;15(5):e17198. doi: 10.15252/emmm.202217198 (PMC10165355; doi:10.15252/emmm.202217198)
Supplement: Supplementary file 8 — Source Data for Figure 6 [file EMMM-15-e17198-s005.zip › Figure 6/6D-E/6E-blot quantification.xlsx]

## Sheet: Sheet1
p-IKKβ/IKKβ					p-p65/p65					IκBα/GAPDH
CON	oxLDL	oxLDL+DCLK1-IN-1 5μM	oxLDL+DCLK1-IN-1 10μM		CON	oxLDL	oxLDL+DCLK1-IN-1 5μM	oxLDL+DCLK1-IN-1 10μM		CON	oxLDL	oxLDL+DCLK1-IN-1 5μM	oxLDL+DCLK1-IN-1 10μM
1.13207	2.91817	1.53928	0.888634		1.3636	1.86905	1.66076	0.989268		1.05916	0.471157	0.629004	1.06937
1.22175	2.53562	1.17256	1.14026		0.820489	2.58918	1.48909	1.21187		0.724198	0.39842	0.547356	0.547529
0.646178	2.41817	1.72349	0.832891		0.815908	2.35574	1.43859	1.28369		1.21664	0.468586	0.780547	1.18516
