# Supplementary material for: Macrophage DCLK1 promotes atherosclerosis via binding to IKKβ and inducing inflammatory responses
Source: EMBO Mol Med. 2023 Mar 10;15(5):e17198. doi: 10.15252/emmm.202217198 (PMC10165355; doi:10.15252/emmm.202217198)
Supplement: Supplementary file 8 — Source Data for Figure 6 [file EMMM-15-e17198-s005.zip › Figure 6/6F-G/6G-blot quantification.xlsx]

## Sheet: Sheet1
p65/Lamin B1					p65/GAPDH
CON	oxLDL	oxLDL+DCLK1-IN-1 5μM	oxLDL+DCLK1-IN-1 10μM		CON	oxLDL	oxLDL+DCLK1-IN-1 5μM	oxLDL+DCLK1-IN-1 10μM
1.09952	2.2825	1.97062	1.39223		1.07777	0.435603	0.641372	0.974836
0.840127	2.51379	1.5705	0.764148		1.12899	0.411815	0.62632	0.890993
1.06036	2.06123	1.81984	1.13424		0.793239	0.402859	0.706638	0.845431
