# Supplementary material for: Macrophage DCLK1 promotes atherosclerosis via binding to IKKβ and inducing inflammatory responses
Source: EMBO Mol Med. 2023 Mar 10;15(5):e17198. doi: 10.15252/emmm.202217198 (PMC10165355; doi:10.15252/emmm.202217198)
Supplement: Supplementary file 8 — Source Data for Figure 6 [file EMMM-15-e17198-s005.zip › Figure 6/6H-I/6I-quantification.xlsx]

## Sheet: Sheet1
CON	oxLDL	oxLDL+DCLK1-IN-1 5μM	oxLDL+DCLK1-IN-1 10μM
2.1	75.3	46.7	4.9
0.5	81.1	33.5	4.3
2.9	73.5	40.1	3.1
