# Supplementary material for: Macrophage DCLK1 promotes atherosclerosis via binding to IKKβ and inducing inflammatory responses
Source: EMBO Mol Med. 2023 Mar 10;15(5):e17198. doi: 10.15252/emmm.202217198 (PMC10165355; doi:10.15252/emmm.202217198)
Supplement: Supplementary file 9 — Source Data for Figure 7 [file EMMM-15-e17198-s003.zip]

Archive with 72 entries (59 files):
- EMM-2022-17198-V2-Figure_7_Source_Data-sd/
- __MACOSX/._EMM-2022-17198-V2-Figure_7_Source_Data-sd
- EMM-2022-17198-V2-Figure_7_Source_Data-sd/7C-D/
- __MACOSX/EMM-2022-17198-V2-Figure_7_Source_Data-sd/._7C-D
- EMM-2022-17198-V2-Figure_7_Source_Data-sd/.DS_Store
- __MACOSX/EMM-2022-17198-V2-Figure_7_Source_Data-sd/._.DS_Store
- EMM-2022-17198-V2-Figure_7_Source_Data-sd/7J/
- __MACOSX/EMM-2022-17198-V2-Figure_7_Source_Data-sd/._7J
- EMM-2022-17198-V2-Figure_7_Source_Data-sd/7M/
- __MACOSX/EMM-2022-17198-V2-Figure_7_Source_Data-sd/._7M
- EMM-2022-17198-V2-Figure_7_Source_Data-sd/7E/
- __MACOSX/EMM-2022-17198-V2-Figure_7_Source_Data-sd/._7E
- EMM-2022-17198-V2-Figure_7_Source_Data-sd/7L/
- __MACOSX/EMM-2022-17198-V2-Figure_7_Source_Data-sd/._7L
- EMM-2022-17198-V2-Figure_7_Source_Data-sd/7K/
- __MACOSX/EMM-2022-17198-V2-Figure_7_Source_Data-sd/._7K
- EMM-2022-17198-V2-Figure_7_Source_Data-sd/7A-B/
- __MACOSX/EMM-2022-17198-V2-Figure_7_Source_Data-sd/._7A-B
- EMM-2022-17198-V2-Figure_7_Source_Data-sd/7N/
- __MACOSX/EMM-2022-17198-V2-Figure_7_Source_Data-sd/._7N
- EMM-2022-17198-V2-Figure_7_Source_Data-sd/7I/
- __MACOSX/EMM-2022-17198-V2-Figure_7_Source_Data-sd/._7I
- EMM-2022-17198-V2-Figure_7_Source_Data-sd/7G/
- __MACOSX/EMM-2022-17198-V2-Figure_7_Source_Data-sd/._7G
- EMM-2022-17198-V2-Figure_7_Source_Data-sd/7F/
- __MACOSX/EMM-2022-17198-V2-Figure_7_Source_Data-sd/._7F
- EMM-2022-17198-V2-Figure_7_Source_Data-sd/7H/
- __MACOSX/EMM-2022-17198-V2-Figure_7_Source_Data-sd/._7H
- EMM-2022-17198-V2-Figure_7_Source_Data-sd/7G-F480 staining.pdf
- __MACOSX/EMM-2022-17198-V2-Figure_7_Source_Data-sd/._7G-F480 staining.pdf
- EMM-2022-17198-V2-Figure_7_Source_Data-sd/7C-D/7D-quantification.xlsx
- __MACOSX/EMM-2022-17198-V2-Figure_7_Source_Data-sd/7C-D/._7D-quantification.xlsx
- EMM-2022-17198-V2-Figure_7_Source_Data-sd/7C-D/.DS_Store
- __MACOSX/EMM-2022-17198-V2-Figure_7_Source_Data-sd/7C-D/._.DS_Store
- EMM-2022-17198-V2-Figure_7_Source_Data-sd/7C-D/7C-aotic arches.pdf
- __MACOSX/EMM-2022-17198-V2-Figure_7_Source_Data-sd/7C-D/._7C-aotic arches.pdf
- EMM-2022-17198-V2-Figure_7_Source_Data-sd/7J/.DS_Store
- __MACOSX/EMM-2022-17198-V2-Figure_7_Source_Data-sd/7J/._.DS_Store
- EMM-2022-17198-V2-Figure_7_Source_Data-sd/7J/7J-p65 staining.pdf
- __MACOSX/EMM-2022-17198-V2-Figure_7_Source_Data-sd/7J/._7J-p65 staining.pdf
- EMM-2022-17198-V2-Figure_7_Source_Data-sd/7M/7M-RT-qPCR values.xlsx
- __MACOSX/EMM-2022-17198-V2-Figure_7_Source_Data-sd/7M/._7M-RT-qPCR values.xlsx
- EMM-2022-17198-V2-Figure_7_Source_Data-sd/7E/.DS_Store
- __MACOSX/EMM-2022-17198-V2-Figure_7_Source_Data-sd/7E/._.DS_Store
- EMM-2022-17198-V2-Figure_7_Source_Data-sd/7E/7E-Oil Red O.pdf
- __MACOSX/EMM-2022-17198-V2-Figure_7_Source_Data-sd/7E/._7E-Oil Red O.pdf
- EMM-2022-17198-V2-Figure_7_Source_Data-sd/7L/7L-Serum IL-6.xlsx
- __MACOSX/EMM-2022-17198-V2-Figure_7_Source_Data-sd/7L/._7L-Serum IL-6.xlsx
- EMM-2022-17198-V2-Figure_7_Source_Data-sd/7K/7K-Serum TNF-╬▒.xlsx
- __MACOSX/EMM-2022-17198-V2-Figure_7_Source_Data-sd/7K/._7K-Serum TNF-╬▒.xlsx
- EMM-2022-17198-V2-Figure_7_Source_Data-sd/7A-B/.DS_Store
- __MACOSX/EMM-2022-17198-V2-Figure_7_Source_Data-sd/7A-B/._.DS_Store
- EMM-2022-17198-V2-Figure_7_Source_Data-sd/7A-B/7B-quantification.xlsx
- __MACOSX/EMM-2022-17198-V2-Figure_7_Source_Data-sd/7A-B/._7B-quantification.xlsx
- EMM-2022-17198-V2-Figure_7_Source_Data-sd/7A-B/7A-Oil Red O.pdf
- __MACOSX/EMM-2022-17198-V2-Figure_7_Source_Data-sd/7A-B/._7A-Oil Red O.pdf
- EMM-2022-17198-V2-Figure_7_Source_Data-sd/7N/7N-RT-qPCR values.xlsx
- __MACOSX/EMM-2022-17198-V2-Figure_7_Source_Data-sd/7N/._7N-RT-qPCR values.xlsx
- EMM-2022-17198-V2-Figure_7_Source_Data-sd/7I/.DS_Store
- __MACOSX/EMM-2022-17198-V2-Figure_7_Source_Data-sd/7I/._.DS_Store
- EMM-2022-17198-V2-Figure_7_Source_Data-sd/7I/7I-Ly6C.pdf
- __MACOSX/EMM-2022-17198-V2-Figure_7_Source_Data-sd/7I/._7I-Ly6C.pdf
- EMM-2022-17198-V2-Figure_7_Source_Data-sd/7G/.DS_Store
- __MACOSX/EMM-2022-17198-V2-Figure_7_Source_Data-sd/7G/._.DS_Store
- EMM-2022-17198-V2-Figure_7_Source_Data-sd/7F/7F-Masson.pdf
- __MACOSX/EMM-2022-17198-V2-Figure_7_Source_Data-sd/7F/._7F-Masson.pdf
- EMM-2022-17198-V2-Figure_7_Source_Data-sd/7F/.DS_Store
- __MACOSX/EMM-2022-17198-V2-Figure_7_Source_Data-sd/7F/._.DS_Store
- EMM-2022-17198-V2-Figure_7_Source_Data-sd/7H/.DS_Store
- __MACOSX/EMM-2022-17198-V2-Figure_7_Source_Data-sd/7H/._.DS_Store
- EMM-2022-17198-V2-Figure_7_Source_Data-sd/7H/7H-Ly6G.pdf
- __MACOSX/EMM-2022-17198-V2-Figure_7_Source_Data-sd/7H/._7H-Ly6G.pdf
