# Supplementary material for: Macrophage DCLK1 promotes atherosclerosis via binding to IKKβ and inducing inflammatory responses
Source: EMBO Mol Med. 2023 Mar 10;15(5):e17198. doi: 10.15252/emmm.202217198 (PMC10165355; doi:10.15252/emmm.202217198)
Supplement: Supplementary file 9 — Source Data for Figure 7 [file EMMM-15-e17198-s003.zip › EMM-2022-17198-V2-Figure_7_Source_Data-sd/7C-D/7D-quantification.xlsx]

## Sheet: Sheet1
LFD	HFD	HFD+DCLK1-IN-1
6.4	41.2	14.7
6.2	45.5	5.1
8.4	32.8	11.3
5.8	35.9	9.5
5.9	38.7	18.2
5.3	38.5	20.4
11.1	39.5	24
9	28.8	13.6
5.1	24.4	20.6
6.1	32.8	13.1
