# Supplementary material for: Macrophage DCLK1 promotes atherosclerosis via binding to IKKβ and inducing inflammatory responses
Source: EMBO Mol Med. 2023 Mar 10;15(5):e17198. doi: 10.15252/emmm.202217198 (PMC10165355; doi:10.15252/emmm.202217198)
Supplement: Supplementary file 9 — Source Data for Figure 7 [file EMMM-15-e17198-s003.zip › EMM-2022-17198-V2-Figure_7_Source_Data-sd/7M/7M-RT-qPCR values.xlsx]

## Sheet: Sheet1
LFD	HFD	HFD+DCLK1-IN-1
1.205	5.15177	1.74886
1.06482	4.20092	3.12162
1.02124	2.22901	2.18079
0.596692	4.12949	2.17678
0.23836	3.08276	1.43071
1.54244	2.83745	1.90548
2.01422	3.51263	1.84863
1.58822	2.61003	1.07851
1.06482	4.18454	2.23188
1.02124	4.20092	1.83689
