# Supplementary material for: Macrophage DCLK1 promotes atherosclerosis via binding to IKKβ and inducing inflammatory responses
Source: EMBO Mol Med. 2023 Mar 10;15(5):e17198. doi: 10.15252/emmm.202217198 (PMC10165355; doi:10.15252/emmm.202217198)
Supplement: Supplementary file 9 — Source Data for Figure 7 [file EMMM-15-e17198-s003.zip › EMM-2022-17198-V2-Figure_7_Source_Data-sd/7L/7L-Serum IL-6.xlsx]

## Sheet: Sheet1
LFD	HFD	HFD+DCLK1-IN-1
5.3822	43.2761	9.70005
4.41385	38.3048	7.33516
4.23858	38.1317	9.79307
2.15625	29.6675	12.8741
2.05519	45.8005	12.2385
5.11135	33.8703	18.0253
3.3197	38.0897	8.49525
11.6916	42.7619	15.9025
5.22154	42.126	11.3233
6.32133	28.7837	5.74546
