# Supplementary material for: Macrophage DCLK1 promotes atherosclerosis via binding to IKKβ and inducing inflammatory responses
Source: EMBO Mol Med. 2023 Mar 10;15(5):e17198. doi: 10.15252/emmm.202217198 (PMC10165355; doi:10.15252/emmm.202217198)
Supplement: Supplementary file 9 — Source Data for Figure 7 [file EMMM-15-e17198-s003.zip › EMM-2022-17198-V2-Figure_7_Source_Data-sd/7K/7K-Serum TNF-╬▒.xlsx]

## Sheet: Sheet1
LFD	HFD	HFD+DCLK1-IN-1
13.1857	48.3092	13.3966
7.8511	38.7411	24.0377
6.88209	45.9972	15.1952
7.50418	31.2066	8.87342
10.1059	23.8973	15.0334
17.3611	30.4087	11.4114
9.21725	40.5155	19.2413
19.6901	22.1247	27.3721
6.27028	36.8572	19.5645
11.7969	20.4001	20.1246
