# Supplementary material for: Macrophage DCLK1 promotes atherosclerosis via binding to IKKβ and inducing inflammatory responses
Source: EMBO Mol Med. 2023 Mar 10;15(5):e17198. doi: 10.15252/emmm.202217198 (PMC10165355; doi:10.15252/emmm.202217198)
Supplement: Supplementary file 9 — Source Data for Figure 7 [file EMMM-15-e17198-s003.zip › EMM-2022-17198-V2-Figure_7_Source_Data-sd/7A-B/7B-quantification.xlsx]

## Sheet: Sheet1
LFD	HFD	HFD+DCLK1-IN-1
2.2	30.3	9.8
2.4	23.2	4
2.8	27.1	4.5
2.3	26.1	6.1
3.4	33.1	6.8
2.8	27.6	18.9
3.5	34.8	6.7
4.1	22.1	10.6
3.3	31.1	14.3
1.4	34.2	16.8
