# Supplementary material for: Macrophage DCLK1 promotes atherosclerosis via binding to IKKβ and inducing inflammatory responses
Source: EMBO Mol Med. 2023 Mar 10;15(5):e17198. doi: 10.15252/emmm.202217198 (PMC10165355; doi:10.15252/emmm.202217198)
Supplement: Supplementary file 9 — Source Data for Figure 7 [file EMMM-15-e17198-s003.zip › EMM-2022-17198-V2-Figure_7_Source_Data-sd/7N/7N-RT-qPCR values.xlsx]

## Sheet: Sheet1
LFD	HFD	HFD+DCLK1-IN-1
1.33173	2.37285	2.26744
1.05485	4.61286	1.64854
1.27029	3.78153	1.09837
0.379204	3.81208	1.46656
0.501824	5.74893	0.696321
1.75212	2.36296	1.74229
2.00056	3.42872	1.91529
1.41666	4.10861	2.08836
1.10585	3.13099	2.67113
0.536276	3.4959	2.30597
